# Supplementary material for: Oncogenic EFNA4 Amplification Promotes Lung Adenocarcinoma Lymph Node Metastasis
Source: Cancers (Basel). 2022 Aug 30;14(17):4226. doi: 10.3390/cancers14174226 (PMC9454565; doi:10.3390/cancers14174226)
Supplement: Supplementary file 1 [file cancers-14-04226-s001.zip]

Archive with 1 entries (1 files):
- cancers-1833167-supplementary.pdf
